# Supplementary material for: Sphingolipids as a new factor in the pathomechanism of preeclampsia – Mass spectrometry analysis
Source: PLoS One. 2017 May 19;12(5):e0177601. doi: 10.1371/journal.pone.0177601 (PMC5438119; doi:10.1371/journal.pone.0177601)
Supplement: S1 File — (XLSX) [file pone.0177601.s001.xlsx]

## Sheet: osocze
S1 File - Raw data of sfingolipid concentration in plasma and 3 fractions, presented in ng/100ul.														raw data
raw data plasma		SPA	Sph	S1P	C24-Cer	C20-Cer	C18-Cer	C16-Cer	C14-Cer	C18:1-Cer	C22-Cer	C24:1-Cer
ng/100ul	15	1.06787	3.67951	12.002	143.389	8.90144	7.70465	41.4743	1.17246	0.788062	47.7247	95.1004
	17	1.56307	10.9127	5.91654	178.953	11.1286	6.20327	45.8253	1.49184	1.05451	75.4543	137.786
	18	0.592662	5.54105	6.49549	122.282	6.92252	4.83079	23.9942	0.859817	0.740474	55.7554	79.8612
	19	1.05903	2.5574	6.21312	169.353	8.72254	6.65277	29.7735	0.694328	0.698939	59.3634	144.171
	20	0.377598	2.25876	2.37232	107.556	8.65628	7.04478	32.1017	1.40534	0.695637	40.65	86.078
	21	0.567563	3.5054	4.52265	121.631	8.41177	5.45991	33.3876	1.7467	0.749917	45.9319	108.334
	22	1.10207	2.86574	4.76686	165.599	11.0063	7.18897	34.8385	1.10923	0.981237	72.9316	132.526
	24	1.30165	5.65586	7.52067	202.782	14.5425	11.2384	43.0752	1.83916	1.17781	107.012	216.76
	25	1.27622	2.06982	3.04854	129.761	8.78572	4.96158	28.4856	0.745759	0.50703	45.9908	88.8266
	26	0.885966	5.2212	5.17713	241.066	13.1379	9.12152	35.8763	0.809419	1.16993	79.9597	157.354
	28	0.499617	3.84235	4.45217	199.945	9.01162	5.34958	35.5108	1.26785	0.840971	63.9454	112.368
	29	0.838633	4.60221	4.65721	117.259	7.6518	5.50879	32.5713	1.15145	0.589924	42.966	91.2446
	30	0.635685	3.44533	4.45709	158.912	11.3989	7.64583	35.3906	0.605109	0.831599	65.4738	109.732
	33	0.603699	3.41254	11.927	152.962	8.11989	6.86691	30.3404	1.06859	1.14915	51.2299	112.796
	35	2.01406	5.38052	8.62042	168.231	9.46459	7.83948	39.0089	0.717283	0.813315	51.2976	119.147
	36	1.14776	4.97844	5.99349	161.573	11.1457	7.20931	32.6414	0.726235	0.877812	60.2259	113.391
	10R	1.89736	2.63503	8.63602	143.402	10.646	8.04504	35.2594	0.950627	0.948369	61.8137	106.814
	11R	0.86359	1.55318	3.46058	149.53	8.63101	6.88546	26.4199	0.553861	0.971084	53.157	115.557
	12R	3.5378	4.04653	6.4964	118.762	11.0452	8.4541	45.4311	1.20414	1.35136	76.9974	145.906
	13R	0.61301	1.67483	9.98557	122.971	7.85229	5.72555	37.1446	1.30181	0.859401	40.3982	82.7352
	14R	1.01159	2.64352	4.45554	101.239	6.36856	4.12052	24.9933	0.886591	0.813257	35.9208	84.751
	15R	0.706269	2.48412	4.86418	116.739	10.0627	9.49728	41.4607	1.87494	1.02725	49.153	106.315
	16R	0.852174	3.09472	14.5759	157.323	7.74999	5.65603	39.9452	0.922038	0.564802	49.4749	113.842
	17R	0.702636	5.202	11.0221	121.49	7.50822	5.64955	40.6697	0.959161	0.654005	61.9031	106.918
	18R	1.06221	2.98895	6.07656	173.307	8.82909	10.8401	37.882	1.01676	1.1279	56.6598	118.285
	21R	1.48744	2.04804	5.94829	186.126	10.3904	9.92016	35.6558	1.17321	1.0044	58.8365	146.077
	22R	1.08614	7.81603	4.65486	122.093	13.6137	10.1638	36.2153	1.07842	0.888621	66.3297	152.736
	23R	0.620842	2.75807	13.2974	113.071	8.2577	6.65295	31.3639	0.773527	0.877469	45.1728	135.999
	24R	0.981164	3.10133	3.17103	229.859	15.5157	12.8042	46.2588	1.42527	1.52846	78.2735	176.672
	25R	1.91296	6.09201	4.15642	98.9065	8.36074	8.58914	43.855	0.675878	1.40927	47.4943	142.455
	26R	1.5391	4.13568	6.84944	154.931	7.39252	6.05472	30.4475	14.2517	12.3719	58.2118	78.1791
	27R	0.783363	3.71756	7.40188	75.5949	5.58132	3.6422	25.7637	0.871108	0.574832	29.2513	66.997
	28R	0.844816	4.38253	8.83214	145.962	11.6371	9.16612	43.2764	0.857351	1.3255	67.3713	154.744
	29R	0.903613	2.74408	9.353	48.177	8.07332	9.29475	36.7748	1.11169	1.33833	23.4267	138.707
	30R	0.898914	2.94168	2.15886	141.854	7.82372	5.75921	35.0206	0.858879	0.783742	44.6084	131.647
	9R	1.62527	3.36178	7.5557	61.2973	13.8223	16.1657	58.5896	0.919491	1.01887	38.934	184.418
	3	1.2788	8.58345	9.47818	202.726	14.5882	10.5088	44.876	0.82535	1.49096	103.941	157.502
	4	0.564079	6.77977	3.42628	144.518	13.0627	9.01785	41.4811	1.39631	1.22146	98.1503	160.612
	6	0.908879	8.54716	16.0997	177.642	11.3166	10.438	34.8297	0.727873	1.36116	74.5137	204.628
	7	1.75635	10.4412	6.47321	93.7228	14.7073	10.8375	46.942	0.977667	1.06651	57.2307	143.386
	8	1.2728	11.2748	13.5424	206.108	12.5125	8.78028	41.7795	1.06406	1.36289	71.372	143.319
	9	1.41097	6.89884	7.04412	152.763	14.1553	11.8449	41.908	0.878846	1.43435	76.8971	145.622
	10	1.01789	2.39689	28.4047	133.129	13.713	10.155	39.8411	1.16846	0.981888	70.1682	107.275
	11	2.33583	3.45186	24.4338	133.585	12.7764	8.36422	38.6827	1.56696	1.18593	54.1534	123.781
	12	0.838572	4.5823	6.60412	136.272	18.003	14.4754	48.6918	0.944266	1.30616	109.378	197.046
	13	1.44123	2.84983	5.02059	113.213	10.636	9.43471	33.3625	0.92567	0.963842	49.6062	104.484
	14	1.22151	4.74361	10.1625	142.987	8.87803	7.39075	22.376	0.58329	0.826999	56.0821	106.546
	16	1.96383	19.7482	17.2809	161.492	17.8894	15.8849	66.1644	1.07328	1.32961	84.0514	180.916
	19R	0.872431	5.38707	8.10619	226.209	12.067	11.2391	40.6166	1.25585	1.29364	86.2067	156.771
	1R	0.93658	4.48023	6.54562	255.708	15.1247	10.9577	51.7408	1.61483	1.26464	83.9446	146.137
	20R	0.572964	3.50619	7.11874	108.793	11.1809	11.2249	33.3708	1.02707	1.02387	63.9531	123.621
	2L	1.53725	6.20944	7.65522	187.842	16.8628	13.6764	48.8574	1.16543	1.36412	78.7901	169.723
	3L	1.89091	4.278	4.77248	38.5125	5.27799	6.62175	38.6089	0.562766	0.539333	18.2446	95.2162
	3R	1.13636	3.71636	5.85246	207.52	20.2058	14.7397	47.9962	0.923442	1.56116	113.11	232.301
	4L	0.454733	4.08966	14.635	124.516	12.6901	9.83967	39.1903	0.996956	0.82755	60.4003	130.552
	4R	0.900207	4.15236	9.06578	66.5323	12.9273	14.2441	49.9687	1.31467	1.44684	55.4417	206.262
	5L	0.916372	5.44888	3.45948	135.462	12.8715	8.96093	43.9849	1.5988	1.14836	78.4235	143.13
raw data- plasma fraction
ng/100ul		SPA	Sph	S1P	C24-Cer	C20-Cer	C18-Cer	C16-Cer	C14-Cer	C18:1-Cer	C22-Cer	C24:1-Cer
	15.Os	0.337143	0.693288	1.36872	22.6249	2.18737	1.30039	5.98676	0.18919	0.189742	9.86291	19.3889
	17.Os	0.10369	0.370654	3.72261	20.2652	1.34302	1.1214	4.43039	0.258038	0.173274	4.36013	13.134
	18.Os	0.207665	0.303732	1.56783	15.1611	1.15646	1.11362	4.49446	0.121145	0.128909	7.37442	14.9257
	19.Os	0.156097	0.687067	1.42053	23.2474	1.24664	0.949932	3.53856	0.0841035	0.155722	8.1862	16.4819
	20.Os	0.346756	0.362996	0.983404	25.6155	1.3796	1.22116	6.85696	0.263148	0.145451	7.9874	16.2291
	21.Os	0.37548	0.907239	1.41777	18.7631	2.02561	1.87842	7.86228	0.12875	0.133361	9.34112	19.921
	22.Os	0.220553	0.290398	1.46467	18.3942	1.23836	0.726544	5.3863	0.182259	0.134467	8.99745	16.6872
	25.Os	0.0985642	0.904565	1.92543	17.3321	1.02639	0.666567	3.90773	0.116826	0.0913821	6.80585	11.5892
	26.Os	0.39641	0.787794	2.43358	28.2597	1.37617	0.953286	4.86424	0.139866	0.127465	9.80235	22.9147
	28.Os	0.065592	0.255632	0.821827	9.39246	0.750466	0.669275	3.32204	0.114209	0.0563894	3.60514	8.97597
	29.Os	0.114922	0.46304	1.40354	14.9086	0.883662	0.583905	3.51908	0.150984	0.0908549	5.51719	11.6347
	30.Os	0.270964	0.626463	1.20177	24.1103	1.08371	0.876903	4.04935	0.131352	0.0944418	7.7598	15.6344
	33.Os	0.349714	0.336087	2.2794	12.929	0.773914	0.555672	3.98878	0.0976705	0.0552287	3.53429	8.72042
	35.Os	0.101519	0.435037	1.25657	16.0725	0.810405	0.594709	2.7099	0.0616537	0.100475	6.33085	12.0301
	11.Os	0.065782	0.354802	0.938813	12.9844	0.554308	0.335568	2.84201	0.105656	0.0584888	5.11819	8.60038
	12.Os	0.138087	0.352429	2.53782	11.5647	0.71851	0.60447	3.80091	0.110523	0.0619507	4.05934	8.7093
	13.Os	0.257409	0.552942	2.05331	21.2853	2.01366	1.41295	6.50715	0.124192	0.178668	13.817	23.7607
	14.Os	0.105268	0.499373	1.56456	3.15541	0.54233	0.590934	4.41104	0.0545013	0.0438609	1.66092	9.87607
	16.Os	0.145664	0.53906	1.19396	3.48999	0.416674	0.637995	5.57033	0.138983	0.0814057	1.98219	12.538
	3.Os	0.303447	0.926604	5.67317	16.8662	0.751986	0.581814	3.33655	0.0864149	0.103176	5.91277	11.924
	4.Os	0.0570589	0.302707	0.655917	12.5622	1.30423	0.813423	3.95735	0.111369	0.0941048	8.10154	15.173
	6.Os	0.131162	0.32913	1.13645	26.8647	1.48086	1.2609	4.07573	0.107644	0.168448	11.35	27.7646
	7.Os	0.217777	0.327974	1.39526	16.077	1.50178	1.22817	6.17331	0.109389	0.120312	6.7419	18.2804
	8.Os	0.152729	0.494204	2.88442	24.305	1.42552	1.27018	5.52313	0.14993	0.132966	9.64811	19.8948
	9.Os	0.239916	0.488264	0.826372	20.0705	2.14992	1.63985	5.95368	0.137095	0.182927	12.5187	22.8216
	L.2.Os	0.341023	0.76873	3.86851	29.0721	2.02593	1.67743	6.77313	0.1939	0.184706	10.612	20.7517
	L.3.Os	0.265261	0.277711	1.13467	11.8589	0.728051	0.640473	2.55871	0.0721235	0.0607165	4.13724	8.07246
	L.4.Os	0.0818352	0.195337	4.75655	7.85978	1.04464	0.830686	4.0504	0.0905982	0.0657357	4.06266	10.6248
	L.5.Os	0.40887	0.485894	6.3136	33.9724	2.17027	1.57893	8.09424	0.410887	0.167568	11.4144	23.439
raw data - erytroc.					ng/mg HB
		SPA	Sph	S1P	C24-Cer	C20-Cer	C18-Cer	C16-Cer	C14-Cer	C18:1-Cer	C22-Cer	C24:1-Cer
	15.E	0.145853	0.152256	2.8209	5.1637	0.433703	0.696257	4.5672	0.0962145	0.0497145	2.13084	18.7803
	17.E	0.151604	0.0862888	6.09779	4.88175	0.522683	0.882398	3.90309	0.0297404	0.0525718	3.47193	22.1173
	18.E	0.0517306	0.119391	2.09619	3.27342	0.320332	0.504665	2.03496	0.0190366	0.0395804	1.53554	10.3862
	19.E	0.0791995	0.118813	2.95329	6.16427	0.473943	0.75512	3.1387	0.054842	0.0573002	2.11213	19.3539
	20.E	0.167692	0.0849666	7.11741	6.73263	0.756152	1.3292	3.88022	0.0321349	0.101083	5.3108	25.2801
	21.E	0.0878352	0.0438851	3.17957	4.57751	0.475156	0.853405	2.26976	0.0246234	0.0323111	3.01394	16.9156
	22.E	0.156569	0.106142	4.88501	9.46534	0.766548	1.11327	4.86468	0.0485046	0.0756399	3.74078	35.8652
	25.E	0.116465	0.262594	4.6512	1.04936	0.233975	0.44574	2.39009	0.0323102	0.0257284	1.02108	12.1428
	26.E	0.184475	0.0794738	9.93494	2.45047	0.259939	0.435145	2.49	0.0319905	0.0303588	1.82119	14.9562
	28.E	0.160275	0.0885665	2.05514	3.37537	0.372846	0.704425	4.32702	0.0323174	0.0483725	2.09629	22.4111
	29.E	0.14505	0.177245	3.37428	6.5671	0.742931	1.16385	4.27821	0.0848965	0.0746121	3.38379	32.6557
	30.E	0.124235	0.329451	2.39234	1.31548	0.800576	0.593416	6.01609	0.0916364	0.0608338	2.25358	16.3102
	33.E	0.10571	0.223485	4.83521	6.76199	0.582661	0.886174	2.79842	0.0377246	0.0456276	3.06079	21.9026
	35.E	0.125218	0.068254	3.18003	7.74052	0.646545	0.95119	3.48418	0.0535753	0.0513247	3.76991	21.5127
	10.E	0.262184	0.0924137	3.9615	8.36256	0.878073	1.3875	4.82108	0.0413879	0.0735101	4.60027	27.3698
	11.E	0.0455238	0.084511	0.827569	7.20073	0.671771	0.804474	2.87435	0.0526564	0.0525945	3.20895	19.1328
	12.E	0.111052	0.105375	2.56458	2.27599	0.257967	0.577628	3.44531	0.0437891	0.0336506	1.64131	21.6542
	13.E	0.143227	0.080126	5.95833	4.8624	0.440829	0.912398	3.48223	0.0171807	0.0432151	3.62517	21.7879
	14.E	0.201226	0.16777	3.75327	6.77917	0.802677	1.72473	4.05704	0.0332798	0.044268	3.83093	23.1863
	16.E	0.0787073	0.103688	2.66037	5.8605	0.454856	0.664828	2.48339	0.0309436	0.0450301	3.30945	19.481
	3.E	0.276239	0.115363	3.65878	5.35308	0.391935	0.70874	3.3544	0.0497886	0.051576	2.999	20.8105
	4.E	0.101009	0.0513162	3.9932	2.41669	0.27487	0.471622	2.25329	0.0167099	0.0288384	1.80754	13.8887
	6.E	0.0809092	0.175796	2.84429	5.21043	0.386403	0.734318	2.36756	0.0208022	0.0650048	4.13114	19.3017
	7.E	0.0412303	0.0825342	1.80578	3.18865	0.29826	0.481836	2.13278	0.020658	0.0377607	1.38459	10.7261
	8.E	0.128885	0.10971	3.89991	8.07008	0.654939	0.931464	3.82829	0.0297031	0.0739259	6.58834	21.0957
	9.E	0.0705793	0.100063	0.943648	4.05599	0.485921	0.92033	2.55383	0.03491	0.0514893	2.13586	13.4099
	L.2.E	0.142519	0.0650204	3.10525	7.62031	0.488664	1.02532	3.97894	0.0580804	0.141165	7.51314	22.6335
	L.3.E	0.0858478	0.208446	4.06969	3.92085	0.379409	0.797978	3.48598	0.0567255	0.128144	2.3009	14.505
	L.4.E	0.121931	0.147975	2.04998	7.8893	0.785753	1.03934	4.05415	0.100616	0.11921	2.41763	23.2657
	L.5.E	0.145559	0.363673	0.629763	16.4692	0.998999	1.15819	3.67869	0.109292	0.158596	5.02987	37.8599
		ng/mg total protein
raw data - platelet frac.		SPA	Sph	S1P	C24-Cer	C20-Cer	C18-Cer	C16-Cer	C14-Cer	C18:1-Cer	C22-Cer	C24:1-Cer
	18.P	5.73179	23.184	82.5055	119.483	81.7287	31.7469	65.8494	0.661055	1.53906	209.295	159.59
	20.P	2.7498	10.4271	190.193	80.7661	49.0758	19.7439	55.6372	0.575715	1.50458	126.902	108.047
	21.P	4.7723	15.7343	294.571	46.2335	39.373	22.6808	76.8161	1.25974	1.24066	90.6551	134.83
	28.P	6.33966	23.8422	64.2967	47.3778	32.7124	15.2086	45.0997	0.918213	1.21126	74.3692	72.9309
	29.P	3.66937	7.12994	192.169	77.2286	19.5269	7.51221	30.1476	0.895035	0.659325	82.2871	62.0488
	30.P	9.20923	53.1629	129.058	79.4084	30.422	10.985	31.4793	0.874791	0.789799	87.5114	79.4483
	33.P	6.21911	26.8482	80.7481	58.1299	24.5195	8.08457	22.3437	0.729402	0.718717	77.2941	59.8865
	35.P	4.62149	18.4358	30.211	73.0298	28.2657	10.0899	27.411	0.764077	0.916808	80.6513	51.5854
	10.P	0.730087	1.70819	17.9671	15.4136	7.01352	2.43897	5.03936	0.314564	0.173628	21.3865	13.2781
	11.P	3.7987	19.189	329.211	75.7766	54.0795	20.6957	58.0995	0.739127	1.33515	101.822	76.5801
	14.P	8.09044	21.2241	113.394	53.4223	38.2844	19.2483	34.5309	0.492794	0.757365	69.8011	66.6516
	16.P	3.79218	20.0205	94.9809	49.4612	30.0872	14.0697	36.0184	0.777552	0.931539	63.609	58.8349
	3.P	7.02723	23.2203	181.272	72.2927	38.4442	42.7176	121.846	1.74606	3.29938	83.2627	87.1268
	4.P	3.09684	24.0832	155.276	91.1868	52.3273	19.2484	39.9094	0.702301	1.22316	141.332	107.193
	6.P	4.17831	18.0904	166.104	72.3038	39.3565	17.3242	43.7849	0.652659	1.0791	96.9019	88.6415
	7.P	5.26531	25.4091	150.921	41.3808	35.2819	14.4683	53.066	0.860624	0.994871	79.8054	91.1133
	9.P	2.39755	6.98714	151.129	16.7163	13.906	7.14014	29.5025	0.892454	0.42898	23.4985	58.7762
	L.2.P	13.1731	24.7279	111.214	102.029	66.4923	28.9068	50.2804	2.64814	1.95632	121.922	101.502
	L.3.P	3.48212	3.83401	47.7653	6.95252	2.40313	1.39071	4.21812	0.0606046	0.178717	6.60914	5.5158
	L.4.P	6.1436	39.2499	184.762	69.6321	33.1735	8.98096	34.6473	0.75239	0.961187	107.276	87.4978
	L.5.P	9.66191	18.9508	49.5403	111.167	39.8928	13.9672	46.479	2.35631	1.8076	121.278	96.7531
