# Supplementary material for: Sphingolipids as a new factor in the pathomechanism of preeclampsia – Mass spectrometry analysis
Source: PLoS One. 2017 May 19;12(5):e0177601. doi: 10.1371/journal.pone.0177601 (PMC5438119; doi:10.1371/journal.pone.0177601)
Supplement: S3 File — (XLSX) [file pone.0177601.s003.xlsx]

## Sheet: ANOVA__ERYTROCYTY_FR
S3 File - ANOVA analysis of results in erythrocytes.
erythrocytes fraction		results in ng/mg HB (in manuscript results are postcalculated to nmol/mgHB
	SPA	Sph*	S1P*	C24.Cer*	C20.Cer	C18.Cer	C16.Cer	C14.Cer*	C18.1.Cer*	C22.Cer	C24.1.Cer
P-value	0.94382	0.727721	0.120142	0.333774	0.867473	0.428519	0.420186	0.790107	0.399683	0.158773	0.960099
	SPA	Sph	S1P	C24.Cer	C20.Cer	C18.Cer	C16.Cer	C14.Cer	C18.1.Cer	C22.Cer	C24.1.Cer
Min Total	0.0412303	0.0438851	0.629763	1.04936	0.233975	0.435145	2.03496	0.0167099	0.0257284	1.02108	10.3862
0	0.0517306	0.0438851	2.05514	1.04936	0.233975	0.435145	2.03496	0.0190366	0.0257284	1.02108	10.3862
1	0.0412303	0.0513162	0.629763	2.27599	0.257967	0.471622	2.13278	0.0167099	0.0288384	1.38459	10.7261
	SPA	Sph	S1P	C24.Cer	C20.Cer	C18.Cer	C16.Cer	C14.Cer	C18.1.Cer	C22.Cer	C24.1.Cer
Max Total	0.276239	0.363673	9.93494	16.4692	0.998999	1.72473	6.01609	0.109292	0.158596	7.51314	37.8599
0	0.184475	0.329451	9.93494	9.46534	0.800576	1.3292	6.01609	0.0962145	0.101083	5.3108	35.8652
1	0.276239	0.363673	5.95833	16.4692	0.998999	1.72473	4.82108	0.109292	0.158596	7.51314	37.8599
	SPA	Sph	S1P	C24.Cer	C20.Cer	C18.Cer	C16.Cer	C14.Cer	C18.1.Cer	C22.Cer	C24.1.Cer
Mean Total	0.127951	0.133153	3.54331	5.63516	0.534644	0.855165	3.44313	0.0462024	0.0631012	3.17489	20.69
0	0.128708	0.138629	4.25524	4.96564	0.527714	0.808161	3.60304	0.0478248	0.0532185	2.7659	20.7564
1	0.127289	0.128361	2.92037	6.221	0.540708	0.896293	3.30321	0.0447827	0.0717487	3.53276	20.6318
	SPA	Sph	S1P	C24.Cer	C20.Cer	C18.Cer	C16.Cer	C14.Cer	C18.1.Cer	C22.Cer	C24.1.Cer
StdErr Total	0.0101399	0.014176	0.353319	0.549446	0.0382828	0.0550873	0.176651	0.00474826	0.00621932	0.275814	1.2004
0	0.0100126	0.0219927	0.595541	0.658312	0.0517089	0.0726272	0.308441	0.00683089	0.00540898	0.300695	1.89357
1	0.0172229	0.0189316	0.357955	0.84657	0.0572697	0.082212	0.195394	0.00678649	0.0103608	0.434631	1.58237
	0	control group
	1	study group
